# Supplementary material for: Detection of CpG Methylation in G-Quadruplex Forming Sequences Using G-Quadruplex Ligands
Source: Int J Mol Sci. 2021 Dec 6;22(23):13159. doi: 10.3390/ijms222313159 (PMC8658440; doi:10.3390/ijms222313159)
Supplement: Supplementary file 1 [file ijms-22-13159-s001.zip]

Archive with 1 entries (1 files):
- ijms-1463412-supplementary.pdf
